# Supplementary material for: Quaternary Phosphonium Salts Outperformed Vemurafenib (PLX) and Etoposide Against BRAFV600D,V600E PLX-Resistant Melanoma and MDR Neuroblastoma, Exhibiting No/Low Toxicity on 3T3/HaCaT Cells
Source: Int J Mol Sci. 2026 Mar 31;27(7):3170. doi: 10.3390/ijms27073170 (PMC13072898; doi:10.3390/ijms27073170)
Supplement: Supplementary file 1 [file ijms-27-03170-s001.zip]

Archive with 1 entries (1 files):
- ijms-4166388_SM_R1.pdf
